# Supplementary material for: Luminescent Citrate-Functionalized Terbium-Substituted Carbonated Apatite Nanomaterials: Structural Aspects, Sensitized Luminescence, Cytocompatibility, and Cell Uptake Imaging
Source: Nanomaterials (Basel). 2022 Apr 7;12(8):1257. doi: 10.3390/nano12081257 (PMC9032902; doi:10.3390/nano12081257)
Supplement: Supplementary file 1 [file nanomaterials-12-01257-s001.zip]

Archive with 1 entries (1 files):
- nanomaterials-1645347-supplementary.pdf
